# Supplementary material for: Synthesis of 5,6-Dihydrophenanthridines via Palladium-Catalyzed Intramolecular Dehydrogenative Coupling of Two Aryl C−H Bonds
Source: Molecules. 2023 Mar 9;28(6):2498. doi: 10.3390/molecules28062498 (PMC10055664; doi:10.3390/molecules28062498)
Supplement: Supplementary file 1 [file molecules-28-02498-s001.zip]

Archive with 1 entries (1 files):
- molecules-2251241-supplementary.pdf
